# Supplementary material for: A rewiring model of intratumoral interaction networks
Source: Comput Struct Biotechnol J. 2019 Nov 30;18:45–51. doi: 10.1016/j.csbj.2019.11.009 (PMC6923293; doi:10.1016/j.csbj.2019.11.009)
Supplement: Supplementary data 1 [file mmc1.xml]

<?xml version="1.0" encoding="UTF-8" standalone="no"?><data:data><datasets><author>RWu@phs.psu.edu</author><type>0</type><dataset><value>1</value><reason>Data will be made available on request</reason><comments/></dataset></datasets></data:data>
